# Supplementary material for: Deep learning based approach for actinidia flower detection and gender assessment
Source: Sci Rep. 2024 Oct 18;14:24452. doi: 10.1038/s41598-024-73035-1 (PMC11489756; doi:10.1038/s41598-024-73035-1)
Supplement: Supplementary file 1 — Supplementary Information 1. [file 41598_2024_73035_MOESM1_ESM.zip]

Archive with 123 entries (123 files):
- myrefs.bib
- naturemag-doi.bst
- supplementary.tex
- wlscirep.cls
- jabbrv.sty
- jabbrv-ltwa-all.ldf
- jabbrv-ltwa-en.ldf
- images/actinidia_female.png
- images/actinidia_male.png
- images/bright_contrast__female.jpg
- images/downscale__female.jpg
- images/female.jpg
- images/female.png
- images/flip__female.jpg
- images/gaussian_blur__female.jpg
- images/grid_distortion__female.jpg
- images/iso_noise__female.jpg
- images/kfold.png
- images/male.png
- images/motion_blur__female.jpg
- images/pixel_dropout__female.jpg
- images/random_fog__female.jpg
- images/rotate__female.jpg
- images/flow.png
- images/datasets.png
- images/kfoldsimple.png
- images/F1_curve.png
- images/detr_split1.png
- images/detr_split2.png
- images/detr_split3.png
- images/detr_split4.png
- images/detr_split5.png
- images/rtdetr_split1.png
- images/rtdetr_split2.png
- images/rtdetr_split3.png
- images/rtdetr_split4.png
- images/rtdetr_split5.png
- images/yolov5_split1.png
- images/yolov5_split2.png
- images/yolov5_split3.png
- images/yolov5_split4.png
- images/yolov5_split5.png
- images/yolov8_split1.png
- images/yolov8_split2.png
- images/yolov8_split3.png
- images/yolov8_split4.png
- images/yolov8_split5.png
- images/male_legend.png
- images/female_legend.png
- images/detr_female_fn1.png
- images/detr_female_fp1.png
- images/detr_female_fp2.png
- images/detr_female_fp3.png
- images/detr_female_fp4.png
- images/detr_female_fp5.png
- images/detr_female_fp6.png
- images/detr_female_fp7.png
- images/detr_female_fp8.png
- images/detr_male_fn1.png
- images/detr_male_fn2.png
- images/detr_male_fp1.png
- images/detr_male_fp2.png
- images/detr_male_fp3.png
- images/detr_male_fp4.png
- images/female_fp1.png
- images/female_fp2.png
- images/female_fp3.png
- images/female_tp1.png
- images/female_tp2.png
- images/female_tp3.png
- images/female_tp4.png
- images/male_tp1.png
- images/male_tp2.png
- images/male_tp3.png
- images/male_tp4.png
- images/rtdetr_female_fn1.png
- images/rtdetr_female_fn2.png
- images/rtdetr_female_fp1.png
- images/rtdetr_female_fp2.png
- images/rtdetr_female_fp3.png
- images/rtdetr_female_fp4.png
- images/rtdetr_female_fp5.png
- images/rtdetr_female_fp6.png
- images/rtdetr_female_fp7.png
- images/rtdetr_female_fp8.png
- images/rtdetr_male_fn1.png
- images/rtdetr_male_fn2.png
- images/rtdetr_male_fn3.png
- images/rtdetr_male_fn4.png
- images/rtdetr_male_fn5.png
- images/rtdetr_male_fn6.png
- images/rtdetr_male_fp1.png
- images/yolov5_female_fn1.png
- images/yolov5_female_fn2.png
- images/yolov5_female_fn3.png
- images/yolov5_female_fp1.png
- images/yolov5_female_fp2.png
- images/yolov5_female_fp3.png
- images/yolov5_female_fp4.png
- images/yolov5_female_fp5.png
- images/yolov5_female_fp6.png
- images/yolov5_male_fn1.png
- images/yolov5_male_fn2.png
- images/yolov5_male_fn3.png
- images/yolov5_male_fn4.png
- images/yolov5_male_fp1.png
- images/yolov8_female_fn1.png
- images/yolov8_female_fn2.png
- images/yolov8_female_fp1.png
- images/yolov8_female_fp2.png
- images/yolov8_female_fp3.png
- images/yolov8_female_fp4.png
- images/yolov8_female_fp5.png
- images/yolov8_male_fn1.png
- images/yolov8_male_fn2.png
- images/yolov8_male_fn3.png
- images/yolov8_male_fp1.png
- images/all_female_fn1.png
- images/all_male_fn1.png
- images/all_female_fp1.png
- images/all_female_fn3.png
- images/all_female_fn2.png
- images/balancing.png
