# Supplementary material for: Deep learning based approach for actinidia flower detection and gender assessment
Source: Sci Rep. 2024 Oct 18;14:24452. doi: 10.1038/s41598-024-73035-1 (PMC11489756; doi:10.1038/s41598-024-73035-1)
Supplement: Supplementary file 1 — Supplementary Information 1. [file 41598_2024_73035_MOESM1_ESM.zip › myrefs.bib]

@book{goodfellow2016deep,
  title={Deep Learning},
  author={Goodfellow, Ian and Bengio, Yoshua and Courville, Aaron},
  year={2016},
  publisher={MIT Press}
}

@book{geron2019hands,
  title={Hands-On Machine Learning with Scikit-Learn, Keras, and TensorFlow},
  author={Géron, Aurélien},
  year={2019},
  publisher={O'Reilly Media}
}

@article{wong2015performance,
  title={Performance Evaluation of Classification Algorithms by k-fold and Leave-One-Out Cross-Validation},
  author={Wong, Tze Ting},
  journal={Pattern Recognition},
  volume={48},
  number={9},
  pages={2839--2846},
  year={2015},
  publisher={Elsevier}
}

@article{zhang2015survey,
  title={A Survey on Multi-Task Learning},
  author={Zhang, Yu and Yang, Qiang},
  journal={IEEE Transactions on Knowledge and Data Engineering},
  volume={26},
  number={3},
  pages={731--750},
  year={2015},
  publisher={IEEE}
}

@article{shorten2019survey,
  title={A Survey on Image Data Augmentation for Deep Learning},
  author={Shorten, Connor and Khoshgoftaar, Taghi M},
  journal={Journal of Big Data},
  volume={6},
  number={1},
  pages={1--48},
  year={2019},
  publisher={Springer}
}

@article{perez2017effectiveness,
  title={The Effectiveness of Data Augmentation in Image Classification using Deep Learning},
  author={Perez, Luis and Wang, Jason},
  journal={arXiv preprint arXiv:1712.04621},
  year={2017}
}

@article{klein2007importance,
  title={Importance of pollinators in changing landscapes for world crops},
  author={Klein, Alexandra-Maria and Vaissi{\`e}re, Bernard E and Cane, James H and Steffan-Dewenter, Ingolf and Cunningham, Saul A and Kremen, Claire and Tscharntke, Teja},
  journal={Proceedings of the royal society B: biological sciences},
  volume={274},
  number={1608},
  pages={303--313},
  year={2007},
  publisher={The Royal Society London}
}

@article{barrett2013sexual,
  title={Sexual dimorphism in flowering plants},
  author={Barrett, Spencer CH and Hough, Josh},
  journal={Journal of experimental botany},
  volume={64},
  number={1},
  pages={67--82},
  year={2013},
  publisher={Oxford University Press UK}
}

@article{garibaldi2011global,
  title={Global growth and stability of agricultural yield decrease with pollinator dependence},
  author={Garibaldi, Lucas A and Aizen, Marcelo A and Klein, Alexandra M and Cunningham, Saul A and Harder, Lawrence D},
  journal={Proceedings of the National Academy of Sciences},
  volume={108},
  number={14},
  pages={5909--5914},
  year={2011},
  publisher={National Acad Sciences}
}

@article{van2016pollinators,
  title={Pollinators and global food security: the need for holistic global stewardship},
  author={Van der Sluijs, Jeroen P and Vaage, Nora S},
  journal={Food ethics},
  volume={1},
  pages={75--91},
  year={2016},
  publisher={Springer}
}

@article{khalifa2021overview,
  title={Overview of bee pollination and its economic value for crop production},
  author={Khalifa, Shaden AM and Elshafiey, Esraa H and Shetaia, Aya A and El-Wahed, Aida A Abd and Algethami, Ahmed F and Musharraf, Syed G and AlAjmi, Mohamed F and Zhao, Chao and Masry, Saad HD and Abdel-Daim, Mohamed M and others},
  journal={Insects},
  volume={12},
  number={8},
  pages={688},
  year={2021},
  publisher={MDPI}
}

@article{abou2014foraging,
  title={The foraging behaviour of honey bees, Apis mellifera: a review.},
  author={Abou-Shaara, Hossam F},
  journal={Veterinarni medicina},
  volume={59},
  number={1},
  year={2014}
}

@article{knight2005pollen,
  title={Pollen limitation of plant reproduction: pattern and process},
  author={Knight, Tiffany M and Steets, Janette A and Vamosi, Jana C and Mazer, Susan J and Burd, Martin and Campbell, Diane R and Dudash, Michele R and Johnston, Mark O and Mitchell, Randall J and Ashman, Tia-Lynn},
  journal={Annu. Rev. Ecol. Evol. Syst.},
  volume={36},
  pages={467--497},
  year={2005},
  publisher={Annual Reviews}
}

@article{zhou2023reasearch,
  author = {Zhou, Haili and Ou, Junlang and Meng, Penghao and Tong, Junhua and Ye, Hongbao and Li, Zhen},
  title={Reasearch on Kiwi Fruit Flower Recognition for Efficient Pollination Based on an Improved YOLOv5 Algorithm},
  journal={Horticulturae},
  volume={9},
  number={3},
  pages={400},
  year={2023},
  publisher={MDPI}
}

@article{li2022real,
  title={Real-time detection of kiwifruit flower and bud simultaneously in orchard using YOLOv4 for robotic pollination},
  author={Li, Guo and Suo, Rui and Zhao, Guanao and Gao, Changqing and Fu, Longsheng and Shi, Fuxi and Dhupia, Jaspreet and Li, Rui and Cui, Yongjie},
  journal={Computers and Electronics in Agriculture},
  volume={193},
  pages={106641},
  year={2022},
  publisher={Elsevier}
}

@article{li2023predicting,
  title={Predicting positions and orientations of individual kiwifruit flowers and clusters in natural environments},
  author={Li, Kai and Gong, Weixin and Shi, Yinggang and Li, Li and He, Zhi and Ding, Xinting and Wang, Yinchu and Ma, Li and Hao, Wei and Yang, Zhen and others},
  journal={Computers and Electronics in Agriculture},
  volume={211},
  pages={108039},
  year={2023},
  publisher={Elsevier}
}

@article{li2022multi,
  title={Multi-class detection of kiwifruit flower and its distribution identification in orchard based on YOLOv5l and Euclidean distance},
  author={Li, Guo and Fu, Longsheng and Gao, Changqing and Fang, Wentai and Zhao, Guanao and Shi, Fuxi and Dhupia, Jaspreet and Zhao, Kegang and Li, Rui and Cui, Yongjie},
  journal={Computers and Electronics in Agriculture},
  volume={201},
  pages={107342},
  year={2022},
  publisher={Elsevier}
}

@article{lim2020deep,
  title={Deep neural network based real-time kiwi fruit flower detection in an orchard environment},
  author={Lim, JongYoon and Ahn, Ho Seok and Nejati, Mahla and Bell, Jamie and Williams, Henry and MacDonald, Bruce A},
  journal={arXiv preprint arXiv:2006.04343},
  year={2020}
}

@article{williams2020autonomous,
  title={Autonomous pollination of individual kiwifruit flowers: Toward a robotic kiwifruit pollinator},
  author={Williams, Henry and Nejati, Mahla and Hussein, Salome and Penhall, Nicky and Lim, Jong Yoon and Jones, Mark Hedley and Bell, Jamie and Ahn, Ho Seok and Bradley, Stuart and Schaare, Peter and others},
  journal={Journal of Field Robotics},
  volume={37},
  number={2},
  pages={246--262},
  year={2020},
  publisher={Wiley Online Library}
}

@article{david2022strategic,
  title={Strategic use of honey bees (Apis mellifera L.) to increase the number and size of fruits in kiwifruit (Actinidia chinensis var. deliciosa)},
  author={David, Mar{\'\i}a A and Yommi, Alejandra and S{\'a}nchez, Enrique and Martinez, Anal{\'\i}a and Murillo, Natalia and Marcell{\'a}n, Olga and Atela, Osvaldo and Palacio, Mar{\'\i}a A},
  journal={European Journal of Agronomy},
  volume={133},
  pages={126420},
  year={2022},
  publisher={Elsevier}
}

@article{castro2021pollination,
author = {Castro, Helena and Siopa, Catarina and Casais, Vinicius and Castro, Mariana and Loureiro, João and Gaspar, Hugo and Castro, Silvia},
year = {2021},
month = {12},
pages = {110533},
title = {Pollination as a key management tool in crop production: Kiwifruit orchards as a study case},
volume = {290},
journal = {Scientia Horticulturae},
doi = {10.1016/j.scienta.2021.110533}
}

@article{spinelli2003importance,
  title={Importance of pollination for fruit size in kiwifruits.},
  author={Spinelli, R and Colangeli, M and others},
  journal={Informatore Agrario},
  volume={59},
  number={40},
  pages={61--64},
  year={2003},
  publisher={Edizioni l'Informatore Agrario Srl}
}

@article{abbate2023artificial,
  title={Artificial pollination of kiwifruit (Actinidia chinensis Planch. var. chinensis)(Ericales: Actinidiaceae) results in greater fruit set compared to flowers pollinated by managed bees (Apis mellifera L.(Hymenoptera: Apidae) and Bombus impatiens Cresson (Hymenoptera: Apidae))},
  author={Abbate, Anthony P and Campbell, Joshua W and Williams, Geoffrey R},
  journal={Journal of Economic Entomology},
  volume={116},
  number={3},
  pages={674--685},
  year={2023},
  publisher={Oxford University Press US}
}

@article{pinheiro2023deep,
  title={Deep Learning YOLO-Based Solution for Grape Bunch Detection and Assessment of Biophysical Lesions},
  author={Pinheiro, Isabel and Moreira, Germano and Queir{\'o}s da Silva, Daniel and Magalh{\~a}es, Sandro and Valente, Ant{\'o}nio and Moura Oliveira, Paulo and Cunha, M{\'a}rio and Santos, Filipe},
  journal={Agronomy},
  volume={13},
  number={4},
  pages={1120},
  year={2023},
  publisher={MDPI}
}

@inproceedings{redmon2016you,
  title={You only look once: Unified, real-time object detection},
  author={Redmon, Joseph and Divvala, Santosh and Girshick, Ross and Farhadi, Ali},
  booktitle={Proceedings of the IEEE conference on computer vision and pattern recognition},
  pages={779--788},
  year={2016}
}

@Article{info11020125,
    AUTHOR = {Buslaev, Alexander and Iglovikov, Vladimir I. and Khvedchenya, Eugene and Parinov, Alex and Druzhinin, Mikhail and Kalinin, Alexandr A.},
    TITLE = {Albumentations: Fast and Flexible Image Augmentations},
    JOURNAL = {Information},
    VOLUME = {11},
    YEAR = {2020},
    NUMBER = {2},
    ARTICLE-NUMBER = {125},
    ISSN = {2078-2489},
    DOI = {10.3390/info11020125}
}

@misc{glenn_jocher_2022_7347926,
  author       = {Glenn Jocher and
                  Ayush Chaurasia and
                  Alex Stoken and
                  Jirka Borovec and
                  NanoCode012 and
                  Yonghye Kwon and
                  Kalen Michael and
                  TaoXie and
                  Jiacong Fang and
                  imyhxy and
                  Lorna and
                  Zeng Yifu and
                  Colin Wong and
                  Abhiram V and
                  Diego Montes and
                  Zhiqiang Wang and
                  Cristi Fati and
                  Jebastin Nadar and
                  Laughing and
                  UnglvKitDe and
                  Victor Sonck and
                  tkianai and
                  yxNONG and
                  Piotr Skalski and
                  Adam Hogan and
                  Dhruv Nair and
                  Max Strobel and
                  Mrinal Jain},
  title        = {{ultralytics/yolov5: v7.0 - YOLOv5 SOTA Realtime 
                   Instance Segmentation}},
  month        = {11},
  year         = 2022,
  publisher    = {Zenodo},
  version      = {v7.0},
  doi          = {10.5281/zenodo.7347926}
}

@misc{Jocher_YOLO_by_Ultralytics_2023,
author = {Jocher, Glenn and Chaurasia, Ayush and Qiu, Jing},
license = {AGPL-3.0},
month = {1},
title = {{YOLO by Ultralytics}},
version = {8.0.0},
year = {2023}
}

@misc{lv2023detrs,
      title={DETRs Beat YOLOs on Real-time Object Detection},
      author={Wenyu Lv and Shangliang Xu and Yian Zhao and Guanzhong Wang and Jinman Wei and Cheng Cui and Yuning Du and Qingqing Dang and Yi Liu},
      year={2023},
      eprint={2304.08069},
      archivePrefix={arXiv},
      primaryClass={cs.CV}
}

@inproceedings{carion2020end,
  title={End-to-end object detection with transformers},
  author={Carion, Nicolas and Massa, Francisco and Synnaeve, Gabriel and Usunier, Nicolas and Kirillov, Alexander and Zagoruyko, Sergey},
  booktitle={European conference on computer vision},
  pages={213--229},
  year={2020},
  organization={Springer}
}

@misc{nanodet,
    title={NanoDet-Plus: Super fast and high accuracy lightweight anchor-free object detection model.},
    author={RangiLyu},
    year={2021}
}

@article{broussard2023artificial,
  title={Artificial Pollination Technologies: A Review},
  author={Broussard, Melissa A and Coates, Michael and Martinsen, Paul},
  journal={Agronomy},
  volume={13},
  number={5},
  pages={1351},
  year={2023},
  publisher={MDPI}
}

@article{schmidhuber2015deep,
  title={Deep learning in neural networks: An overview},
  author={Schmidhuber, J{\"u}rgen},
  journal={Neural networks},
  volume={61},
  pages={85--117},
  year={2015},
  publisher={Elsevier}
}

@article{lecun2015deep,
  title={Deep learning},
  author={LeCun, Yann and Bengio, Yoshua and Hinton, Geoffrey},
  journal={nature},
  volume={521},
  number={7553},
  pages={436--444},
  year={2015},
  publisher={Nature Publishing Group UK London}
}

@article{rodrigues2023computer,
  title={Computer Vision and Deep Learning as Tools for Leveraging Dynamic Phenological Classification in Vegetable Crops},
  author={Rodrigues, Leandro and Magalh{\~a}es, Sandro Augusto and da Silva, Daniel Queir{\'o}s and dos Santos, Filipe Neves and Cunha, M{\'a}rio},
  journal={Agronomy},
  volume={13},
  number={2},
  pages={463},
  year={2023},
  publisher={MDPI}
}

@inproceedings{liu2016ssd,
  title={Ssd: Single shot multibox detector},
  author={Liu, Wei and Anguelov, Dragomir and Erhan, Dumitru and Szegedy, Christian and Reed, Scott and Fu, Cheng-Yang and Berg, Alexander C},
  booktitle={Computer Vision--ECCV 2016: 14th European Conference, Amsterdam, The Netherlands, October 11--14, 2016, Proceedings, Part I 14},
  pages={21--37},
  year={2016},
  organization={Springer}
}

@article{ren2015faster,
  title={Faster r-cnn: Towards real-time object detection with region proposal networks},
  author={Ren, Shaoqing and He, Kaiming and Girshick, Ross and Sun, Jian},
  journal={Advances in neural information processing systems},
  volume={28},
  year={2015}
}

@article{moore2020fiftyone,
  title={FiftyOne},
  author={Moore, B. E. and Corso, J. J.},
  journal={GitHub. Note: https://github.com/voxel51/fiftyone},
  year={2020}
}

@article{pinheiro2023nano,
  title={Nano Aerial Vehicles for Tree Pollination},
  author={Pinheiro, Isabel and Aguiar, Andr{\'e} and Figueiredo, Andr{\'e} and Pinho, Tatiana and Valente, Ant{\'o}nio and Santos, Filipe},
  journal={Applied Sciences},
  volume={13},
  number={7},
  pages={4265},
  year={2023},
  publisher={MDPI}
}

@misc{dataset1,
  author={Pinheiro, Isabel and Moreira, Germano and  Magalh{\~a}es, Sandro and Valente, Ant{\'o}nio and Cunha, M{\'a}rio and Santos, Filipe},
  title = {Actinidia chinensis cv. 'Hayward' Flower Dataset 2023},
  note={Accessed on 10 July 2024},
  year = {2024}
}

@misc{dataset2,
  author={Pinheiro, Isabel and Moreira, Germano and  Magalh{\~a}es, Sandro and Valente, Ant{\'o}nio and Cunha, M{\'a}rio and Santos, Filipe},
  title = {Actinidia chinensis cv. 'Hayward' Flower Dataset 2023 (augmented version)},
  note={Accessed on 10 July 2024},
  year = {2024}
}
