# Supplementary material for: Deep learning based approach for actinidia flower detection and gender assessment
Source: Sci Rep. 2024 Oct 18;14:24452. doi: 10.1038/s41598-024-73035-1 (PMC11489756; doi:10.1038/s41598-024-73035-1)
Supplement: Supplementary file 1 — Supplementary Information 1. [file 41598_2024_73035_MOESM1_ESM.zip › supplementary.tex]

\documentclass[fleqn,10pt]{wlscirep}

\usepackage[utf8]{inputenc}
\usepackage[T1]{fontenc}

\usepackage{multirow}
\usepackage{subcaption}
\usepackage{comment}

\usepackage[sort]{natbib}
\begin{document}

\section*{Supplementary Information}

This section includes supplementary materials designed to enhance the main findings of the article. These materials comprise (i) an enlarged version of the workflow methodology, (ii) the results for each train iteration across the detection models employed in this study, and (iii) the precision-recall curves of each train iteration across all models.

\begin{figure}[ht]
    \centering
    \includegraphics[scale=0.28, angle=90]{images/flow.png}
    \caption*{\textbf{Supplementary Figure S1:} Workflow of the research methodology for Actinidia flower detection and gender determination.}
  \label{fig:flow2}
\end{figure}
\newpage

\begin{table}[ht]
\centering
\normalsize
\caption*{\textbf{Supplementary Table S1:} Metrics results with the test set across each train iteration for all models.}
\label{table:resultsmetrics}
\begin{tabular}{llccccc}
\toprule
\textbf{Model}                    & \textbf{Metrics} & \textbf{Train 1} & \textbf{Train 2} & \textbf{Train 3} & \textbf{Train 4} & \textbf{Train 5} \\ \toprule
\multirow{4}{*}{\textbf{YOLOv5}} & \textbf{Precision (\%)}   & 96              & 96              & 94              & 97              & 94              \\
                                  & \textbf{Recall (\%)}      & 95              & 95              & 93              & 92              & 95              \\
                                  & \textbf{F1 Score (\%)}    & 95              & 95              & 93              & 94              & 95              \\
                                  & \textbf{mAP (\%)}         & 89              & 87              & 84              & 82              & 87              \\ \hline
\multirow{4}{*}{\textbf{YOLOv8}} & \textbf{Precision (\%)}   & 97              & 95              & 96              & 97              & 96              \\
                                  & \textbf{Recall (\%)}      & 94              & 96              & 91              & 92              & 94              \\
                                  & \textbf{F1 Score (\%)}    & 95              & 95              & 93              & 94              & 95             \\
                                  & \textbf{mAP (\%)}         & 86              & 90              & 80              & 83              & 87              \\ \hline
\multirow{4}{*}{\textbf{DETR}}    & \textbf{Precision (\%)}   & 89                 & 90           & 89                & 90                & 89                \\
                                  & \textbf{Recall (\%)}      & 96                & 98            & 96               & 97                & 97                \\                                  
                                  & \textbf{F1 Score (\%)}    & 92                & 94            & 92               & 93                & 93                \\
                                  & \textbf{mAP (\%)}         & 92                & 94            & 93               & 94                & 95                \\ \hline
\multirow{4}{*}{\textbf{RT-DETR}} & \textbf{Precision (\%)}   & 95              & 96              & 94              & 94              & 95              \\
                                  & \textbf{Recall (\%)}      & 96              & 95              & 95              & 96              & 96              \\
                                  & \textbf{F1 Score (\%)}    & 95              & 95              & 94              & 95              & 95              \\
                                  & \textbf{mAP (\%)}         & 91              & 89              & 87              & 88              & 90              \\ \toprule
\end{tabular}
\end{table}
\newpage

\begin{table}[ht]
\centering
\caption*{\textbf{Supplementary Table S2:} Metrics results with the test set across each train iteration for all models per class.}
\normalsize
\label{table:metricsclass}
\begin{tabular}{lllccccc}
\hline
\textbf{Model}                    & \textbf{Metrics}         & \textbf{Class}    & \textbf{Train 1} & \textbf{Train 2} & \textbf{Train 3} & \textbf{Train 4} & \textbf{Train 5} \\ \hline
\multirow{8}{*}{\textbf{YOLOv5}} & \multirow{2}{*}{\textbf{Precision (\%)}}      
& actinidia\_female     & 96              & 96              & 94              & 97              & 94\\
& & actinidia\_male     & 97              & 96              & 96              & 100             & 95\\ \cline{2-8} 
                                  & \multirow{2}{*}{\textbf{Recall (\%)}}      
& actinidia\_female     & 97              & 97              & 96              & 95              & 98\\
& & actinidia\_male     & 83              & 79              & 74              & 70              & 79\\ 
\cline{2-8} 
                                  & \multirow{2}{*}{\textbf{F1 score (\%)}}      
& actinidia\_female     & 96              & 96              & 95              & 96              & 96\\
& & actinidia\_male     & 89              & 87              & 84              & 82              & 86\\ \cline{2-8} 
                                  & \multirow{2}{*}{\textbf{AP (\%)}}      
& actinidia\_female     & 96              & 97              & 96              & 94              & 97\\
& & actinidia\_male     & 82              & 76              & 73              & 69              & 77\\ \hline
\multirow{8}{*}{\textbf{YOLOv8}} & \multirow{2}{*}{\textbf{Precision (\%)}}      
& actinidia\_female     & 97              & 95              & 96              & 97              & 96\\
& & actinidia\_male     & 98              & 95              & 100             & 100             & 95\\ \cline{2-8} 
                                  & \multirow{2}{*}{\textbf{Recall (\%)}}      
& actinidia\_female     & 97              & 97              & 94              & 95              & 97\\
& & actinidia\_male     & 77              & 84              & 67              & 71              & 79\\ \cline{2-8}                             & \multirow{2}{*}{\textbf{F1 score (\%)}}      
& actinidia\_female     & 97              & 96              & 95              & 96              & 96\\
& & actinidia\_male     & 86              & 89              & 80              & 83              & 86\\ \cline{2-8}                             & \multirow{2}{*}{\textbf{AP (\%)}}      
& actinidia\_female     & 96              & 97              & 94              & 95              & 96\\
& & actinidia\_male     & 77              & 83              & 67              & 71              & 77\\ \hline
\multirow{8}{*}{\textbf{DETR}} & \multirow{2}{*}{\textbf{Precision (\%)}}      
& actinidia\_female     & 90              & 91              & 89              & 90              & 89\\
& & actinidia\_male     & 87              & 87              & 89              & 89              & 89\\ \cline{2-8}  
                                  & \multirow{2}{*}{\textbf{Recall (\%)}}      
& actinidia\_female     & 96              & 98              & 96              & 98              & 98\\
& & actinidia\_male     & 93              & 96              & 94              & 94              & 96\\ \cline{2-8}  
                                  & \multirow{2}{*}{\textbf{F1 score (\%)}}      
& actinidia\_female     & 93              & 94              & 93              & 94              & 93\\
& & actinidia\_male     & 90              & 91              & 92              & 92              & 92\\ \cline{2-8}  
                                  & \multirow{2}{*}{\textbf{AP (\%)}}      
& actinidia\_female     & 95              & 96              & 94              & 96              & 95\\
& & actinidia\_male     & 88              & 92              & 92              & 90              & 93\\ \hline
\multirow{8}{*}{\textbf{RT-DETR}} & \multirow{2}{*}{\textbf{Precision (\%)}}      
& actinidia\_female     & 95              & 95              & 94              & 94              & 95\\
& & actinidia\_male     & 97              & 98              & 95              & 95              & 97\\ \cline{2-8}  
                                  & \multirow{2}{*}{\textbf{Recall (\%)}}      
& actinidia\_female     & 97              & 97              & 98              & 98              & 98\\
& & actinidia\_male     & 87              & 81              & 77              & 80              & 83\\ \cline{2-8}  
                                  & \multirow{2}{*}{\textbf{F1 score (\%)}}      
& actinidia\_female     & 96              & 96              & 96              & 96              & 96\\
& & actinidia\_male     & 92              & 89              & 85              & 87              & 89\\ \cline{2-8}  
                                  & \multirow{2}{*}{\textbf{AP (\%)}}      
& actinidia\_female     & 96              & 95              & 96              & 97              & 96\\
& & actinidia\_male     & 87              & 81              & 77              & 80              & 82\\ \toprule
\end{tabular}
\end{table}
\newpage

\begin{table}[ht]
\centering
\normalsize
\caption*{\textbf{Supplementary Table S3:} Detections results with the test set across each train iteration for all models per class.}
\label{table:resultsmetrics2}
\begin{tabular}{lllccccc}
\hline
\textbf{Model}                    & \textbf{Metrics}    & \textbf{Class}    & \textbf{Train 1} & \textbf{Train 2} & \textbf{Train 3} & \textbf{Train 4} & \textbf{Train 5} \\ \hline
\multirow{6}{*}{\textbf{YOLOv5}}  & \multirow{2}{*}{\textbf{TP}} & actinidia\_female & 436              & 438              & 433              & 427              & 439              \\
                                  &                     & actinidia\_male   & 58               & 55               & 52               & 49               & 55               \\ \cline{2-8} 
                                  & \multirow{2}{*}{\textbf{FP}} & actinidia\_female & 20               & 20               & 29               & 15               & 26               \\
                                  &                     & actinidia\_male   & 2                & 2                & 2                & 0                & 3                \\ \cline{2-8} 
                                  & \multirow{2}{*}{\textbf{FN}} & actinidia\_female & 14               & 12               & 17               & 23               & 11               \\
                                  &                     & actinidia\_male   & 12               & 15               & 18               & 21               & 15               \\ \hline
\multirow{6}{*}{\textbf{YOLOv8}}  & \multirow{2}{*}{\textbf{TP}} & actinidia\_female & 435              & 438              & 425              & 428              & 436              \\
                                  &                     & actinidia\_male   & 54               & 59               & 47               & 50               & 55               \\ \cline{2-8} 
                                  & \multirow{2}{*}{\textbf{FP}} & actinidia\_female & 15               & 25               & 19               & 14               & 19               \\
                                  &                     & actinidia\_male   & 1                & 3                & 0                & 0                & 3                \\ \cline{2-8} 
                                  & \multirow{2}{*}{\textbf{FN}} & actinidia\_female & 15               & 12               & 25               & 22               & 14               \\
                                  &                     & actinidia\_male   & 16               & 11               & 23               & 20               & 15               \\ \hline
\multirow{6}{*}{\textbf{DETR}}    & \multirow{2}{*}{\textbf{TP}} & actinidia\_female & 433              & 443              & 433              & 440              & 439              \\
                                  &                     & actinidia\_male   & 65               & 67               & 66               & 66               & 67               \\ \cline{2-8} 
                                  & \multirow{2}{*}{\textbf{FP}} & actinidia\_female & 49               & 45               & 52               & 51               & 53               \\
                                  &                     & actinidia\_male   & 10               & 10               & 8                & 8                & 8                \\ \cline{2-8} 
                                  & \multirow{2}{*}{\textbf{FN}} & actinidia\_female & 17               & 7                & 17               & 10               & 11               \\
                                  &                     & actinidia\_male   & 5                & 3                & 4                & 4                & 3                \\ \hline
\multirow{6}{*}{\textbf{RT-DETR}} & \multirow{2}{*}{\textbf{TP}} & actinidia\_female & 437              & 436              & 440              & 442              & 439              \\
                                  &                     & actinidia\_male   & 61               & 54               & 54               & 56               & 58               \\ \cline{2-8} 
                                  & \multirow{2}{*}{\textbf{FP}} & actinidia\_female & 25               & 21               & 30               & 28               & 24               \\
                                  &                     & actinidia\_male   & 2                & 1                & 3                & 3                & 2                \\ \cline{2-8} 
                                  & \multirow{2}{*}{\textbf{FN}} & actinidia\_female & 13               & 14               & 10               & 8                & 11               \\
                                  &                     & actinidia\_male   & 9                & 13               & 16               & 14               & 12               \\ \toprule
\end{tabular}
\end{table}

\begin{figure}[ht]
\centering
  \begin{subfigure}[ht]{0.49\textwidth}
    \includegraphics[width=\textwidth]{images/yolov5_split1.png}
    \subcaption{\centering} 
  \end{subfigure}
  \begin{subfigure}[ht]{0.49\textwidth}
    \includegraphics[width=\textwidth]{images/yolov5_split2.png}
    \subcaption{\centering} 
  \end{subfigure}\\
  \begin{subfigure}[ht]{0.49\textwidth}
    \includegraphics[width=\textwidth]{images/yolov5_split3.png}
    \subcaption{\centering} 
  \end{subfigure} 
  \begin{subfigure}[ht]{0.49\textwidth}
    \includegraphics[width=\textwidth]{images/yolov5_split4.png} 
    \subcaption{\centering} 
  \end{subfigure}\\
  \begin{subfigure}[ht]{0.49\textwidth}
    \includegraphics[width=\textwidth]{images/yolov5_split5.png} 
    \subcaption{\centering} 
  \end{subfigure}
  \caption*{\textbf{Supplementary Figure S2:} Precision-recall curves for YOLOv5. (\textbf{a})~Train 1. (\textbf{b})~Train 2. (\textbf{c})~Train 3. (\textbf{d})~Train 4. (\textbf{e})~Train 5.}
  \label{fig:yolov5pr}
\end{figure}

\begin{figure}[ht]
\centering
  \begin{subfigure}[ht]{0.49\textwidth}
    \includegraphics[width=\textwidth]{images/yolov8_split1.png}
    \subcaption{\centering} 
  \end{subfigure}
  \begin{subfigure}[ht]{0.49\textwidth}
    \includegraphics[width=\textwidth]{images/yolov8_split2.png}
    \subcaption{\centering} 
  \end{subfigure}\\
  \begin{subfigure}[ht]{0.49\textwidth}
    \includegraphics[width=\textwidth]{images/yolov8_split3.png}
    \subcaption{\centering} 
  \end{subfigure} 
  \begin{subfigure}[ht]{0.49\textwidth}
    \includegraphics[width=\textwidth]{images/yolov8_split4.png} 
    \subcaption{\centering} 
  \end{subfigure}\\
  \begin{subfigure}[ht]{0.49\textwidth}
    \includegraphics[width=\textwidth]{images/yolov8_split5.png} 
    \subcaption{\centering} 
  \end{subfigure}
  \caption*{\textbf{Supplementary Figure S3:} Precision-recall curves for YOLOv8. (\textbf{a})~Train 1. (\textbf{b})~Train 2. (\textbf{c})~Train 3. (\textbf{d})~Train 4. (\textbf{e})~Train 5.}
  \label{fig:yolov8pr}
\end{figure}

\begin{figure}[ht]
\centering
  \begin{subfigure}[ht]{0.49\textwidth}
    \includegraphics[width=\textwidth]{images/detr_split1.png}
    \subcaption{\centering} 
  \end{subfigure}
  \begin{subfigure}[ht]{0.49\textwidth}
    \includegraphics[width=\textwidth]{images/detr_split2.png}
    \subcaption{\centering} 
  \end{subfigure}\\
  \begin{subfigure}[ht]{0.49\textwidth}
    \includegraphics[width=\textwidth]{images/detr_split3.png}
    \subcaption{\centering} 
  \end{subfigure} 
  \begin{subfigure}[ht]{0.49\textwidth}
    \includegraphics[width=\textwidth]{images/detr_split4.png} 
    \subcaption{\centering} 
  \end{subfigure}\\
  \begin{subfigure}[ht]{0.49\textwidth}
    \includegraphics[width=\textwidth]{images/detr_split5.png} 
    \subcaption{\centering} 
  \end{subfigure}
  \caption*{\textbf{Supplementary Figure S4:} Precision-recall curves for DETR. (\textbf{a})~Train 1. (\textbf{b})~Train 2. (\textbf{c})~Train 3. (\textbf{d})~Train 4. (\textbf{e})~Train 5.}
  \label{fig:detrpr}
\end{figure}

\begin{figure}[ht]
\centering
  \begin{subfigure}[ht]{0.49\textwidth}
    \includegraphics[width=\textwidth]{images/rtdetr_split1.png}
    \subcaption{\centering} 
  \end{subfigure}
  \begin{subfigure}[ht]{0.49\textwidth}
    \includegraphics[width=\textwidth]{images/rtdetr_split2.png}
    \subcaption{\centering} 
  \end{subfigure}\\
  \begin{subfigure}[ht]{0.49\textwidth}
    \includegraphics[width=\textwidth]{images/rtdetr_split3.png}
    \subcaption{\centering} 
  \end{subfigure} 
  \begin{subfigure}[ht]{0.49\textwidth}
    \includegraphics[width=\textwidth]{images/rtdetr_split4.png} 
    \subcaption{\centering} 
  \end{subfigure}\\
  \begin{subfigure}[ht]{0.49\textwidth}
    \includegraphics[width=\textwidth]{images/rtdetr_split5.png} 
    \subcaption{\centering} 
  \end{subfigure}
  \caption*{\textbf{Supplementary Figure S5:} Precision-recall curves for RT-DETR. (\textbf{a})~Train 1. (\textbf{b})~Train 2. (\textbf{c})~Train 3. (\textbf{d})~Train 4. (\textbf{e})~Train 5.}
  \label{fig:rtdetrpr}
\end{figure}
\end{document}
